# Supplementary material for: Impact of High-Dose Methotrexate on the Outcome of Patients with Diffuse Large B-Cell Lymphoma and Skeletal Involvement
Source: Cancers (Basel). 2021 Jun 12;13(12):2945. doi: 10.3390/cancers13122945 (PMC8231126; doi:10.3390/cancers13122945)
Supplement: Supplementary file 1 [file cancers-13-02945-s001.zip]

Archive with 1 entries (1 files):
- cancers-1246024-supplementary.pdf
